# Supplementary material for: mRNA Profile in Milk Extracellular Vesicles from Bovine Leukemia Virus-Infected Cattle
Source: Viruses. 2020 Jun 20;12(6):669. doi: 10.3390/v12060669 (PMC7354454; doi:10.3390/v12060669)
Supplement: Supplementary file 1 [file viruses-12-00669-s001.zip]

Archive with 3 entries (3 files):
- Figure S1.jpg
- Table S1.docx
- Table S2.docx
